# Supplementary material for: Dexamethasone suppresses the proliferation and migration of VSMCs by FAK in high glucose conditions
Source: BMC Pharmacol Toxicol. 2022 Aug 17;23:63. doi: 10.1186/s40360-022-00604-3 (PMC9382766; doi:10.1186/s40360-022-00604-3)
Supplement: Supplementary file 3 — Additional file 3. [file 40360_2022_604_MOESM3_ESM.sif]

PI3K-IB	interacts with	pFAK
Chemokine signaling pathway	interacts with	Migration
Chemokine signaling pathway	interacts with	Proliferation
Chemokine signaling pathway	interacts with	SRC
Chemokine signaling pathway	interacts with	PI3K-IB
ErbB signaling pathway	interacts with	Migration
ErbB signaling pathway	interacts with	SRC
GPER1	interacts with	FAK
SRC	interacts with	pFAK
Endocrine resistance	interacts with	Proliferation
Endocrine resistance	interacts with	SRC
Endocrine resistance	interacts with	GPER1
MAPK signaling pathway	interacts with	Proliferation
Focal Adhesion Pathway	interacts with	Migration
VEGF signaling pathway	interacts with	Proliferation
VEGF signaling pathway	interacts with	Migration
Regulation of actin cytoskeleton	interacts with	Migration
PI3K-Akt signaling pathway	interacts with	Proliferation
FAK	interacts with	VEGF signaling pathway
FAK	interacts with	Focal Adhesion Pathway
FAK	interacts with	MAPK signaling pathway
FAK	interacts with	lamellipodium
FAK	interacts with	PI3K-Akt signaling pathway
pFAK	interacts with	PI3K-Akt signaling pathway
pFAK	interacts with	Regulation of actin cytoskeleton
pFAK	interacts with	Axon
pFAK	interacts with	Cytoskeleton reorganization-2
pFAK	interacts with	Angiogenesis
pFAK	interacts with	Actin Polymerization
pFAK	interacts with	Focal Adhesion Pathway
Fluid shear stress and atherosclerosis	interacts with	SRC
LYN	interacts with	pFAK
Lipid and atherosclerosis	interacts with	LYN
PKA	interacts with	pFAK
Proteoglycans in cancer	interacts with	PKA
Pathways in cancer	interacts with	ITG
Pathways in cancer	interacts with	Proliferation
JAK2	interacts with	pFAK
Growth hormone synthesis	interacts with	JAK2
CRK	interacts with	FAK
Regulation of actin cytoskeleton	interacts with	ITG
Regulation of actin cytoskeleton	interacts with	BCAR1
Regulation of actin cytoskeleton	interacts with	CRK
RHOA	interacts with	FAK
PKC	interacts with	pFAK
BCAR1	interacts with	FAK
Leukocyte transendothelial migration	interacts with	BCAR1
Leukocyte transendothelial migration	interacts with	PXN
Leukocyte transendothelial migration	interacts with	PKC
Leukocyte transendothelial migration	interacts with	RHOA
PXN	interacts with	FAK
VEGFR	interacts with	FAK
NEO1	interacts with	FAK
DCC	interacts with	pFAK
NCK2	interacts with	FAK
LARG	interacts with	FAK
Axon guidance	interacts with	LARG
Axon guidance	interacts with	NCK2
Axon guidance	interacts with	DCC
Axon guidance	interacts with	SRC
Axon guidance	interacts with	NEO1
ITG	interacts with	FAK
PI3K-Akt signaling pathway	interacts with	Proliferation
PI3K-Akt signaling pathway	interacts with	ITG
